# Supplementary material for: CYP7B1 as a Biomarker for Prostate Cancer Risk and Progression: Metabolic and Oncogenic Signatures (Diagnostic Immunohistochemistry Analysis by Tissue Microarray in Prostate Cancer Patients—Diamond Study)
Source: Int J Mol Sci. 2024 Apr 27;25(9):4762. doi: 10.3390/ijms25094762 (PMC11083792; doi:10.3390/ijms25094762)
Supplement: Supplementary file 1 [file ijms-25-04762-s001.zip]

Archive with 1 entries (1 files):
- ijms-2960719-supplementary.pdf
